# Supplementary material for: Arsenicals, the Integrated Stress Response, and Epstein–Barr Virus Lytic Gene Expression
Source: Viruses. 2021 Apr 30;13(5):812. doi: 10.3390/v13050812 (PMC8147158; doi:10.3390/v13050812)
Supplement: Supplementary file 1 [file viruses-13-00812-s001.zip]

Archive with 1 entries (1 files):
- viruses-1169506-supplementary.pdf
